# Supplementary material for: Pleistocene Speciation in North American Lichenized Fungi and the Impact of Alternative Species Circumscriptions and Rates of Molecular Evolution on Divergence Estimates
Source: PLoS One. 2013 Dec 26;8(12):e85240. doi: 10.1371/journal.pone.0085240 (PMC3873437; doi:10.1371/journal.pone.0085240)
Supplement: Table S1 — Collection information for all Xanthoparmelia specimens included in the present study : ID, individual code; morphological/chemical species identification; inferred population cluster; Brigham Young University Herbarium of Non-vascular Cryptogams (BRY) voucher accession number; major acid, diagnostic secondary chemistry; Location; Lat., latitude; Lon., longitude; Ele., altitude in meters a.s.l.; collector(s), and GenBank accession numbers. (XLSX) [file pone.0085240.s007.xlsx]

## Sheet: Book1
ID	Traditional Species	Inferred population	Herbarium Accession No.	Major Acid	Reproductive mode	Location	Lat.	Lon.	Ele.	Collector (s)	LSU	ITS	IGS	intron	MCM7	β-tubulin	GAPDH	RPB1	RPB2
001f	X. coloradoënsis	E-2A	BRY C55151	salazinic	not observed	USA, UT, Wayne Co.	38.1325	-111.471	3300 m	Leavitt et al.	HM579019	HM578607	HM577905	HM578296	HM579426	HM577516	KF908257	KF908412	KF908590
002f	X. cumberlandia	E-1A	BRY C55152	stictic	not observed	USA, UT, Wayne Co.	38.1325	-111.471	3300 m	Leavitt et al.	HM579020	HM578608	HM577906	HM578297	HM579427	HM577517	KF908258	KF908413	KF908591
003f	X. cumberlandia	E-1A	BRY C55153	stictic	not observed	USA, UT, Wayne Co.	38.1325	-111.471	3300 m	Leavitt et al.	HM579021	HM578609	HM577907	HM578298	HM579428	HM577518	KF908259	KF908414	KF908592
004f	X. chlorochroa	E-2mixed	BRY C55154	salazinic	fragmentation	USA, UT, Wayne Co.	38.1325	-111.471	3300 m	Leavitt et al.	HM579022	HM578610	HM577908	HM578299	HM579429	HM577519	KF908260	KF908415	KF908593
005f	X. chlorochroa	E-2C	BRY C55155	salazinic	fragmentation	USA, UT, Wayne Co.	38.1625	-111.536	3300 m	Leavitt et al.	HM579023	HM578611	HM577909	HM578300	HM579430	HM577520	KF908261	KF908416	KF908594
006f	X. coloradoënsis	E-2mixed	BRY C55156	salazinic	not observed	USA, UT, Wayne Co.	38.1202	111.507	3300 m	Leavitt et al.	HM579024	HM578612	HM577910	HM578301	HM579431	HM577521	KF908262	KF908417	KF908595
007f	X. norchlorochroa	E-2C	BRY C55157	salazinic	fragmentation	USA, UT, Wayne Co.	38.1626	-111.535	3300 m	Leavitt et al.	HM579025	HM578613	HM577911	HM578302	HM579432	HM577522	KF908263	KF908418	KF908596
008f	X. chlorochroa	E-2C	BRY C55158	salazinic	fragmentation	USA, UT, Wayne Co.	38.1626	-111.535	3300 m	Leavitt et al.	HM579026	HM578614	HM577912	HM578303	HM579433	HM577523	KF908264	KF908419	KF908597
009f	X. chlorochroa	E-2mixed	BRY C55159	salazinic	fragmentation	USA, UT, Wayne Co.	38.1202	111.507	3300 m	Leavitt et al.	HM579027	HM578615	HM577913	HM578304	HM579434	HM577524	KF908265	KF908420	KF908598
010f	X. chlorochroa	E-2mixed	BRY C55160	salazinic	fragmentation	USA, UT, Wayne Co.	38.1202	111.507	3300 m	Leavitt et al.	HM579028	HM578616	HM577914	HM578305	HM579435	HM577525	KF908266	KF908421	KF908599
011f	X. chlorochroa	E-2C	BRY C55161	salazinic	fragmentation	USA, UT, Wayne Co.	38.123	-111.509	3300 m	Leavitt et al.	HM579029	HM578617	HM577915	HM578306	HM579436	HM577526	KF908267	KF908422	KF908600
012f	X. coloradoënsis	E-2mixed	BRY C55162	salazinic	not observed	USA, UT, Wayne Co.	38.123	-111.509	3300 m	Leavitt et al.	HM579030	HM578618	HM577916	HM578307	HM579437	HM577527	KF908268	KF908423	KF908601
013f	X. norchlorochroa	E-2C	BRY C55163	salazinic	fragmentation	USA, UT, Wayne Co.	38.1309	-111.469	3300 m	Leavitt et al.	HM579031	HM578619	HM577917	HM578308	HM579438	HM577528	KF908269	KF908424	KF908602
014f	X. chlorochroa	E-2C	BRY C55164	salazinic	fragmentation	USA, UT, Wayne Co.	38.1309	-111.469	3300 m	Leavitt et al.	HM579032	HM578620	HM577918	HM578309	HM579439	HM577529	KF908270	KF908425	KF908603
015f	X. chlorochroa	E-2mixed	BRY C55165	salazinic	fragmentation	USA, UT, Wayne Co.	38.1325	-111.471	3300 m	Leavitt et al.	HM579033	HM578621	HM577919	-	HM579440	HM577530	KF908271	KF908426	KF908604
016f	X. chlorochroa	E-2mixed	BRY C55166	salazinic	fragmentation	USA, UT, Wayne Co.	38.1625	-111.536	3300 m	Leavitt et al.	HM579034	HM578622	HM577920	HM578310	HM579441	HM577531	KF908272	KF908427	KF908605
017f	X. coloradoënsis	E-2mixed	BRY C55167	salazinic	not observed	USA, UT, Wayne Co.	38.1625	-111.536	3300 m	Leavitt et al.	HM579035	HM578623	HM577921	HM578311	HM579442	HM577532	KF908273	KF908428	KF908606
018f	X. coloradoënsis	E-2A	BRY C55168	salazinic	not observed	USA, UT, Wayne Co.	38.1626	-111.535	3300 m	Leavitt et al.	HM579036	HM578624	HM577922	HM578312	HM579443	HM577533	KF908274	KF908429	KF908607
019f	X. coloradoënsis	E-2A	BRY C55169	salazinic	not observed	USA, UT, Wayne Co.	38.1626	-111.535	3300 m	Leavitt et al.	HM579037	HM578625	-	HM578313	HM579444	HM577534	KF908275	KF908430	KF908608
020f	X. coloradoënsis	E-2mixed	BRY C55170	salazinic	not observed	USA, UT, Wayne Co.	38.1202	111.507	3300 m	Leavitt et al.	HM579038	HM578626	HM577923	HM578314	HM579445	HM577535	KF908276	KF908431	KF908609
022f	X. coloradoënsis	E-1B	BRY C55171	salazinic	not observed	USA, UT, Wayne Co.	38.1309	-111.469	3300 m	Leavitt et al.	HM579039	HM578627	HM577924	HM578315	HM579446	HM577536	KF908277	KF908432	KF908610
023f	X. coloradoënsis	E-2A	BRY C55172	salazinic	not observed	USA, UT, Wayne Co.	38.1325	-111.471	3300 m	Leavitt et al.	HM579040	HM578628	HM577925	HM578316	HM579447	HM577537	KF908278	KF908433	KF908611
024f	X. cumberlandia	E-1A	BRY C55173	stictic	not observed	USA, UT, Wayne Co.	38.1625	-111.536	3300 m	Leavitt et al.	HM579041	HM578629	HM577926	-	HM579448	HM577538	KF908279	KF908434	KF908612
027f	X. chlorochroa	E-2C	BRY C55175	salazinic	fragmentation	USA, UT, Wayne Co.	38.1309	-111.469	3300 m	Leavitt et al.	HM579043	HM578631	HM577928	HM578317	HM579450	HM577540	KF908280	KF908435	KF908613
028f	X. chlorochroa	E-2C	BRY C55176	salazinic	fragmentation	USA, UT, Wayne Co.	38.1626	-111.535	3300 m	Leavitt et al.	HM579044	HM578632	HM577929	HM578318	HM579451	HM577541	KF908281	KF908436	KF908614
029f	X. cumberlandia	E-1A	BRY C55177	stictic	not observed	USA, UT, Wayne Co.	38.123	-111.509	3300 m	Leavitt et al.	HM579045	HM578633	HM577930	-	HM579452	HM577542	KF908282	KF908437	KF908615
030f	X. coloradoënsis	E-1B	BRY C55178	salazinic	not observed	USA, UT, Wayne Co.	38.1309	-111.469	3300 m	Leavitt et al.	HM579046	HM578634	HM577931	HM578319	HM579453	HM577543	KF908283	KF908438	KF908616
031f	X. chlorochroa	E-2C	BRY C55179	salazinic	fragmentation	USA, UT, Wayne Co.	38.1626	-111.535	3300 m	Leavitt et al.	HM579047	HM578635	HM577932	HM578320	HM579454	HM577544	KF908284	KF908439	KF908617
032f	X. coloradoënsis	E-2mixed	BRY C55180	salazinic	not observed	USA, UT, Wayne Co.	38.1325	-111.471	3300 m	Leavitt et al.	HM579048	HM578636	HM577933	HM578321	HM579455	HM577545	KF908285	KF908440	KF908618
033f	X. coloradoënsis	E-1B	BRY C55181	salazinic	not observed	USA, UT, Wayne Co.	38.1325	-111.471	3300 m	Leavitt et al.	HM579049	HM578637	HM577934	HM578322	HM579456	HM577546	KF908286	KF908441	KF908619
034f	X. coloradoënsis	E-1B	BRY C55182	salazinic	not observed	USA, UT, Wayne Co.	38.1309	-111.469	3300 m	Leavitt et al.	HM579050	HM578638	HM577935	HM578323	HM579457	HM577547	KF908287	KF908442	KF908620
035f	X. coloradoënsis	E-2mixed	BRY C55183	salazinic	not observed	USA, UT, Wayne Co.	38.1202	111.507	3300 m	Leavitt et al.	HM579051	HM578639	HM577936	HM578324	HM579458	HM577548	KF908288	KF908443	KF908621
036f	X. cumberlandia	E-2mixed	BRY C55184	stictic	not observed	USA, UT, Wayne Co.	38.1202	111.507	3300 m	Leavitt et al.	HM579052	HM578640	HM577937	HM578325	HM579459	HM577549	KF908289	KF908444	KF908622
037f	X. californica	E-1A	BRY C55185	norstictic	not observed	USA, UT, Wayne Co.	38.123	-111.509	3300 m	Leavitt et al.	HM579053	HM578641	HM577938	HM578326	HM579460	HM577550	KF908290	KF908445	KF908623
038f	X. cumberlandia	E-1A	BRY C55186	stictic	not observed	USA, UT, Wayne Co.	38.123	-111.509	3300 m	Leavitt et al.	HM579054	HM578642	HM577939	-	HM579461	HM577551	KF908291	KF908446	KF908624
039f	X. cumberlandia	E-1A	BRY C55187	stictic	not observed	USA, UT, Wayne Co.	38.122	111.507	3300 m	Leavitt et al.	HM579055	HM578643	HM577940	HM578327	HM579462	HM577552	KF908292	KF908447	KF908625
040f	X. cumberlandia	E-1A	BRY C55188	stictic	not observed	USA, UT, Wayne Co.	38.1308	-111.469	3300 m	Leavitt et al.	HM579056	HM578644	HM577941	-	HM579463	HM577553	KF908293	KF908448	KF908626
041f	X. cumberlandia	E-1A	BRY C55189	stictic	not observed	USA, UT, Wayne Co.	38.1325	-111.471	3300 m	Leavitt et al.	HM579057	HM578645	HM577942	HM578328	HM579464	HM577554	KF908294	KF908449	KF908627
042f	X. cumberlandia	E-1A	BRY C55190	stictic	not observed	USA, UT, Wayne Co.	38.1202	111.507	3300 m	Leavitt et al.	HM579058	HM578646	HM577943	-	-	HM577555	KF908295	KF908450	KF908628
043f	X. cumberlandia	E-1A	BRY C55191	stictic	not observed	USA, UT, Wayne Co.	38.1202	111.507	3300 m	Leavitt et al.	HM579059	HM578647	HM577944	HM578329	HM579465	HM577556	KF908296	KF908451	KF908629
044f	X. cumberlandia	E-1A	BRY C55192	stictic	apothecia	USA, UT, Wayne Co.	38.123	-111.509	3300 m	Leavitt et al.	HM579060	HM578648	-	HM578330	HM579466	HM577557	KF908297	KF908452	KF908630
045f	X. cumberlandia	E-1A	BRY C55193	stictic	not observed	USA, UT, Wayne Co.	38.1625	-111.536	3300 m	Leavitt et al.	HM579061	HM578649	-	-	HM579467	-	KF908298	KF908453	KF908631
046f	X. neowyomingica	E-1A	BRY C55194	stictic	not observed	USA, UT, Wayne Co.	38.123	-111.509	3300 m	Leavitt et al.	HM579062	HM578650	HM577945	HM578331	HM579468	HM577558	KF908299	KF908454	KF908632
047f	X. cumberlandia	E-1A	BRY C55195	stictic	not observed	USA, UT, Wayne Co.	38.1202	111.507	3300 m	Leavitt et al.	HM579063	HM578651	HM577946	HM578332	HM579469	HM577559	KF908300	KF908455	KF908633
048f	X. chlorochroa	E-2mixed	BRY C55196	salazinic	fragmentation	USA, UT, Wayne Co.	38.1202	111.507	3300 m	Leavitt et al.	HM579064	HM578652	HM577947	HM578333	HM579470	HM577560	KF908301	KF908456	KF908634
049f	X. cumberlandia	E-1A	BRY C55197	stictic	apothecia	USA, UT, Wayne Co.	38.1202	111.507	3300 m	Leavitt et al.	HM579065	HM578653	HM577948	HM578334	HM579471	HM577561	-	-	-
052f	X. chlorochroa	E-2C	BRY C55198	salazinic	fragmentation	USA, UT, Wayne Co.	38.1625	-111.536	3300 m	Leavitt et al.	HM579066	HM578654	HM577949	HM578335	HM579472	HM577562	KF908302	KF908457	KF908635
053f	X. chlorochroa	E-2C	BRY C55199	salazinic	fragmentation	USA, UT, Wayne Co.	38.123	-111.509	3300 m	Leavitt et al.	HM579067	HM578655	HM577950	HM578336	HM579473	HM577563	KF908303	KF908458	KF908636
054f	X. coloradoënsis	E-2A	BRY C55200	salazinic	apothecia	USA, UT, Wayne Co.	38.123	-111.509	3300 m	Leavitt et al.	HM579068	HM578656	HM577951	HM578337	HM579474	HM577564	KF908304	KF908459	KF908637
055f	X. coloradoënsis	E-2mixed	BRY C55201	salazinic	not observed	USA, UT, Wayne Co.	38.1625	-111.536	3300 m	Leavitt et al.	HM579069	HM578657	HM577952	HM578338	HM579475	HM577565	KF908305	KF908460	KF908638
056f	X. cumberlandia	E-1A	BRY C55202	stictic	not observed	USA, UT, Wayne Co.	38.1626	-111.535	3300 m	Leavitt et al.	HM579070	HM578658	HM577953	HM578339	HM579476	-	KF908306	KF908461	KF908639
057f	X. cumberlandia	E-2A	BRY C55203	stictic	not observed	USA, UT, Wayne Co.	38.1626	-111.535	3300 m	Leavitt et al.	HM579071	HM578659	HM577954	HM578340	HM579477	HM577566	KF908307	KF908462	KF908640
058f	X. cumberlandia	E-1A	BRY C55204	stictic	not observed	USA, UT, Wayne Co.	38.1202	111.507	3300 m	Leavitt et al.	HM579072	HM578660	HM577955	HM578341	HM579478	HM577567	KF908308	KF908463	KF908641
059f	X. coloradoënsis	E-2mixed	BRY C55205	salazinic	apothecia	USA, UT, Wayne Co.	38.1202	111.507	3300 m	Leavitt et al.	HM579073	HM578661	HM577956	HM578342	HM579479	HM577568	KF908309	KF908464	KF908642
061f	X. cumberlandia	E-1A	BRY C55206	stictic	not observed	USA, UT, Wayne Co.	38.123	-111.509	3300 m	Leavitt et al.	-	HM578662	-	-	-	-	KF908310	KF908465	KF908643
063f	X. cumberlandia	E-1A	BRY C55208	stictic	not observed	USA, UT, Wayne Co.	38.1309	-111.469	3300 m	Leavitt et al.	HM579074	HM578663	HM577957	HM578343	HM579480	HM577569	KF908311	KF908466	KF908644
064f	X. coloradoënsis	E-2A	BRY C55209	salazinic	not observed	USA, UT, Wayne Co.	38.1625	-111.536	3300 m	Leavitt et al.	HM579075	HM578664	HM577958	HM578344	HM579481	-	KF908312	KF908467	KF908645
065f	X. cumberlandia	E-1A	BRY C55210	stictic	not observed	USA, UT, Summit Co.	40.7743	-109.824	3410 m	EA 80-1103	HM579076	HM578665	-	HM578345	-	HM577570	KF908313	KF908468	KF908646
066f	X. cumberlandia	E-1A	BRY C55211	stictic	not observed	USA, UT, Summit Co.	40.7743	-109.824	3410 m	EA 80-1104	-	HM578666	-	-	-	HM577571	KF908314	KF908469	KF908647
067f	X. chlorochroa	E-2A	BRY C55212	salazinic	not observed	USA, UT, Summit Co.	40.8047	-110.021	3360 m	EA 80-1108	HM579077	HM578667	HM577959	HM578346	HM579482	HM577572	KF908315	KF908470	KF908648
068f	X. chlorochroa	E-2A	BRY C55213	salazinic	fragmentation	USA, WY, Uinta Co.	41.3769	-110.662	2057 m	Leavitt et al.	HM579078	HM578668	HM577960	HM578347	HM579483	HM577573	KF908316	KF908471	KF908649
069f	X. chlorochroa	E-2A	BRY C55214	salazinic	fragmentation	USA, UT, Duchesne Co.	40.3699	-110.413	2005 m	Leavitt et al.	HM579079	HM578669	HM577961	HM578348	HM579484	HM577569	KF908317	KF908472	KF908650
070f	X. lineola	D-2	BRY C55215	salazinic	apothecia	USA, UT, Duchesne Co.	40.3698	-110.413	2005 m	Leavitt et al.	HM579080	HM578670	HM577962	-	HM579485	HM577575	KF908318	KF908473	KF908651
071f	X. cumberlandia	E-1A	BRY C55216	stictic	not observed	USA, UT, Wayne Co.	38.5812	-111.77	3040 m	Leavitt et al.	HM579081	HM578671	-	HM578349	HM579486	-	KF908319	KF908474	KF908652
072f	X. cumberlandia	E-1A	BRY C55217	stictic	not observed	USA, UT, Wayne Co.	38.5812	-111.77	3040 m	Leavitt et al.	HM579082	HM578672	HM577963	HM578350	HM579487	-	KF908320	KF908475	KF908653
073f	X. coloradoënsis	E-2A	BRY C55218	salazinic	not observed	USA, UT, Wayne Co.	38.4097	-111.476	3300 m	Leavitt et al.	HM579083	HM578673	HM577964	HM578351	HM579488	HM577576	KF908321	KF908476	KF908654
074f	X. cumberlandia	E-1A	BRY C55219	stictic	not observed	USA, UT, Wayne Co.	38.4097	-111.476	3300 m	Leavitt et al.	HM579084	HM578674	-	HM578352	HM579489	-	KF908322	KF908477	KF908655
075f	X. cumberlandia	E-1A	BRY C55220	stictic	not observed	USA, UT, Wayne Co.	38.4097	-111.476	3300 m	Leavitt et al.	HM579085	HM578675	HM577965	HM578353	HM579490	HM577577	KF908323	KF908478	KF908656
076f	X. cumberlandia	E-1A	BRY C55221	stictic	apothecia	USA, UT, Wayne Co.	38.4097	-111.476	3300 m	Leavitt et al.	HM579086	HM578676	HM577966	HM578354	HM579491	HM577578	KF908324	KF908479	KF908657
079f	X. vagans	E-2A	BRY C55222	stictic	fragmentation	USA, UT, Wayne Co.	38.4097	-111.476	3300 m	Leavitt et al.	HM579087	HM578677	HM577967	-	HM579492	HM577579	KF908325	KF908480	KF908658
080f	X. vagans	E-2A	BRY C55223	stictic	fragmentation	USA, UT, Wayne Co.	38.4097	-111.476	3300 m	Leavitt et al.	HM579088	HM578678	HM577968	-	HM579493	HM577580	KF908326	KF908481	KF908659
081f	X. chlorochroa	E-2C	BRY C55224	salazinic	fragmentation	USA, UT, Wayne Co.	38.4097	-111.476	3300 m	Leavitt et al.	HM579089	HM578679	HM577969	HM578355	HM579494	HM577581	KF908327	KF908482	KF908660
110f	X. chlorochroa	E-2A	BRY C55236	salazinic	fragmentation	USA, WY, Uinta Co.	41.3769	-110.662	2057 m	Leavitt et al.	HM579101	HM578691	HM577981	HM578365	HM579505	HM577593	KF908328	KF908483	KF908661
111f	X. chlorochroa	E-2B	BRY C55237	salazinic	fragmentation	USA, WY, Uinta Co.	41.3769	-110.662	2057 m	Leavitt et al.	HM579102	HM578692	HM577982	HM578366	HM579506	HM577594	KF908329	KF908484	KF908662
112f	X. chlorochroa	E-2A	BRY C55238	salazinic	fragmentation	USA, ID, Owyhee Co.	43.3202	-116.98	1271 m	Leavitt et al.	HM579103	HM578693	HM577983	HM578367	HM579507	HM577595	KF908330	KF908485	KF908663
113f	X. chlorochroa	E-2A	BRY C55239	salazinic	fragmentation	USA, ID, Owyhee Co.	43.3202	-116.98	1271 m	Leavitt et al.	HM579104	HM578694	HM577984	HM578368	HM579508	HM577596	KF908331	KF908486	KF908664
118f	X. coloradoënsis	E-2A	BRY C55240	salazinic	not observed	USA, ID, Lemhi Co.	44.6812	-113.362	1820 m	Leavitt et al.	HM579105	HM578695	HM577985	-	HM579509	HM577597	KF908332	KF908487	KF908665
120f	X. coloradoënsis	E-1B	BRY C55241	salazinic	not observed	USA, UT, Summit Co.	40.8581	-110.501	3600 m	Leavitt et al.	HM579106	HM578696	HM577986	HM578369	HM579510	HM577598	KF908333	KF908488	KF908666
121f	X. neowyomingica	E-1A	BRY C55242	stictic	not observed	USA, UT, Summit Co.	40.8581	-110.501	3600 m	Leavitt et al.	HM579107	HM578697	HM577987	-	HM579511	HM577599	KF908334	KF908489	KF908667
122f	X. neowyomingica	E-1A	BRY C55243	stictic	not observed	USA, UT, Summit Co.	40.8581	-110.501	3600 m	Leavitt et al.	HM579108	HM578698	HM577988	HM578370	HM579512	HM577600	KF908335	KF908490	KF908668
123f	X. neowyomingica	E-1A	BRY C55244	stictic	not observed	USA, UT, Summit Co.	40.8581	-110.501	3600 m	Leavitt et al.	HM579109	HM578699	HM577989	HM578371	HM579513	HM577601	KF908336	KF908491	KF908669
124f	X. neowyomingica	E-1A	BRY C55245	stictic	not observed	USA, UT, Summit Co.	40.8581	-110.501	3600 m	Leavitt et al.	HM579110	HM578700	HM577990	HM578372	HM579514	HM577602	KF908337	KF908492	KF908670
125f	X. neowyomingica	E-1A	BRY C55246	stictic	not observed	USA, UT, Summit Co.	40.8581	-110.501	3600 m	Leavitt et al.	HM579111	HM578701	HM577991	HM578373	HM579515	HM577603	KF908338	KF908493	KF908671
126f	X. chlorochroa	E-2A	BRY C55247	salazinic	fragmentation	USA, UT, Summit Co.	40.8581	-110.501	3600 m	Leavitt et al.	HM579112	HM578702	HM577992	HM578374	HM579516	HM577604	KF908339	KF908494	KF908672
127f	X. chlorochroa	E-2A	BRY C55248	salazinic	fragmentation	USA, UT, Summit Co.	40.8581	-110.501	3600 m	Leavitt et al.	HM579113	HM578703	HM577993	HM578375	HM579517	HM577605	KF908340	KF908495	KF908673
128f	X. chlorochroa	E-2A	BRY C55249	salazinic	fragmentation	USA, UT, Summit Co.	40.8581	-110.501	3600 m	Leavitt et al.	HM579114	HM578704	HM577994	HM578376	HM579518	HM577606	KF908341	KF908496	KF908674
129f	X. chlorochroa	E-2A	BRY C55250	salazinic	fragmentation	USA, UT, Summit Co.	40.8581	-110.501	3600 m	Leavitt et al.	HM579115	HM578705	HM577995	HM578377	HM579519	HM577607	KF908342	KF908497	KF908675
130f	X. chlorochroa	E-2A	BRY C55251	salazinic	fragmentation	USA, UT, Summit Co.	40.8581	-110.501	3600 m	Leavitt et al.	HM579116	HM578706	HM577996	HM578378	HM579520	HM577608	KF908343	KF908498	KF908676
131f	X. chlorochroa	E-2A	BRY C55252	salazinic	fragmentation	USA, UT, Summit Co.	40.8581	-110.501	3600 m	Leavitt et al.	HM579117	HM578707	HM577997	HM578379	HM579521	HM577609	KF908344	KF908499	KF908677
132f	X. chlorochroa	E-2A	BRY C55253	salazinic	fragmentation	USA, UT, Summit Co.	40.8581	-110.501	3600 m	Leavitt et al.	HM579118	HM578708	HM577998	HM578380	HM579522	HM577610	KF908345	KF908500	KF908678
133f	X. chlorochroa	E-2A	BRY C55254	salazinic	fragmentation	USA, UT, Summit Co.	40.8581	-110.501	3600 m	Leavitt et al.	HM579119	HM578709	HM577999	HM578381	HM579523	HM577611	KF908346	KF908501	KF908679
135f	X. coloradoënsis	E-1B	BRY C55255	salazinic	not observed	USA, UT, Summit Co.	40.8581	-110.501	3600 m	Leavitt et al.	HM579120	HM578710	HM578000	HM578382	HM579524	HM577612	KF908347	KF908502	KF908680
136f	X. wyominigica	E-2A	BRY C55256	salazinic	not observed	USA, UT, Summit Co.	40.8581	-110.501	3600 m	Leavitt et al.	HM579121	HM578711	HM578001	HM578383	HM579525	HM577613	KF908348	KF908503	KF908681
138f	X. cumberlandia	E-2A	BRY C55257	stictic	not observed	USA, UT, Utah Co.	40.0847	-111.34	1750 m	Leavitt et al.	HM579122	HM578712	HM578002	HM578384	HM579526	HM577614	KF908349	KF908504	KF908682
155f	X. plittii	D-1	BRY C55266	stictic	isidia	USA, UT, Wayne Co.	38.2879	-111.227	1641 m	Leavitt et al.	HM579131	HM578720	HM578011	HM578392	HM579535	HM577623	KF908350	KF908505	KF908683
156f	X. mexicana	D-1	BRY C55267	salazinic	isidia	USA, UT, Wayne Co.	38.2879	-111.227	1641 m	Leavitt et al.	HM579132	HM578721	HM578012	HM578393	HM579536	HM577624	KF908351	KF908506	KF908684
170f	X. lineola	D-1	BRY C55272	salazinic	apothecia	USA, NM, Grant Co.	33.1915	-108.668	1770 m	BRY CC32565	HM579137	HM578726	HM578017	HM578398	HM579541	HM577628	KF908352	KF908507	KF908685
171f	X. lineola	D-1	BRY C55273	salazinic	apothecia	USA, NM, Grant Co.	33.1797	-108.046	2048 m	EA 49-519	HM579138	HM578727	HM578018	HM578399	HM579542	HM577629	KF908353	KF908508	KF908686
173f	X. mexicana	D-1	BRY C55274	salazinic	isidia	USA, UT, Washington Co.	37.2047	-113.642	1030 m	EA 49-525	HM579139	-	HM578019	-	HM579543	HM577630	KF908354	KF908509	KF908687
175f	X. cumberlandia	E-2A	BRY C55275	stictic	apothecia	USA, ID, Elmore Co.	43.8167	-115.086	1682 m	EA 69-949	HM579140	HM578728	HM578020	HM578400	HM579544	HM577631	KF908355	KF908510	KF908688
179f	X. cumberlandia	E-1A	BRY C55276	stictic	not observed	USA, UT, Summit Co.	40.7882	-110.698	3060 m	EA 80-1118	HM579141	HM578729	HM578021	HM578401	HM579545	HM577632	KF908356	KF908511	KF908689
191f	X. cumberlandia	E-1A	BRY C55281	stictic	not observed	USA, CO, Dolores Co.	37.6939	-108.323	2622 m	EA 53-602	HM579146	HM578734	-	HM578406	HM579550	-	-	KF908512	KF908690
192f	X. cumberlandia	E-1A	BRY C55282	stictic	not observed	USA, CO, Dolores Co.	37.6939	-108.323	2622 m	EA 53-598	HM579147	HM578735	-	HM578407	HM579551	-	-	KF908513	KF908691
194f	X. cumberlandia	E-2A	BRY C55283	stictic	apothecia	USA, CO, Saguache Co.	37.8564	-105.432	3030 m	EA 55-634	HM579148	HM578736	-	-	HM579552	HM577635	-	KF908514	KF908692
195f	X. cumberlandia	E-1A	BRY C55284	stictic	not observed	USA, CO, Archuleta Co:	37.3884	-107.092	2657 m	EA 57-681	HM579149	HM578737	-	HM578408	HM579553	HM577636	-	KF908515	KF908693
197f	X. mexicana	D-1	BRY C55285	salazinic	isidia	USA, UT, San Juan Co.	37.7807	-109.859	2133 m	EA 67-899	HM579150	HM578738	-	HM578409	HM579554	HM577637	KF908357	KF908516	KF908694
198f	X. cumberlandia	E-1A	BRY C55286	stictic	not observed	USA, UT, San Juan Co.	37.7807	-109.859	2133 m	EA 67-893	HM579151	HM578739	HM578025	HM578410	HM579555	HM577638	-	KF908517	KF908695
201f	X. chlorochroa	E-2A	BRY C55287	salazinic	fragmentation	USA, MT, Beaverhead Co.	44.6225	-113.052	2715 m	St. Clair et al.	HM579152	HM578740	HM578026	-	HM579556	HM577639	KF908358	KF908518	KF908696
202f	X. chlorochroa	E-2A	BRY C55288	salazinic	fragmentation	USA, MT, Beaverhead Co.	44.6225	-113.052	2715 m	St. Clair et al.	HM579153	HM578741	HM578027	-	HM579557	HM577640	KF908359	KF908519	KF908697
219f	X. chlorochroa	E-2C	BRY C55295	salazinic	fragmentation	USA, UT, Wayne Co.	38.4097	-111.476	3300 m	Leavitt et al.	HM579160	HM578748	HM578034	HM578415	HM579564	HM577647	KF908360	KF908520	KF908698
220f	X. chlorochroa	E-2C	BRY C55296	salazinic	fragmentation	USA, UT, Wayne Co.	38.4097	-111.476	3300 m	Leavitt et al.	HM579161	HM578749	HM578035	HM578416	HM579565	HM577648	KF908361	KF908521	KF908699
221f	X. chlorochroa	E-2C	BRY C55297	salazinic	fragmentation	USA, UT, Wayne Co.	38.4097	-111.476	3300 m	Leavitt et al.	HM579162	HM578750	HM578036	HM578417	HM579566	HM577649	KF908362	KF908522	KF908700
222f	X. vagans	E-2A	BRY C55298	stictic	fragmentation	USA, UT, Wayne Co.	38.4097	-111.476	3300 m	Leavitt et al.	HM579163	HM578751	HM578037	-	HM579567	HM577650	KF908363	KF908523	KF908701
224f	X. mexicana	D-1	BRY C55299	salazinic	isidia	USA, CA, Riverside Co.	33.7491	-116.715	1660 m	Leavitt et al.	HM579164	HM578752	HM578038	HM578418	HM579568	HM577651	KF908364	KF908524	KF908702
231f	X. neochlorochroa	E-2A	BRY C55303	norstictic	fragmentation	USA, UT, Wayne Co.	38.4941	-111.536	2471 m	Leavitt et al.	HM579168	HM578756	HM578042	HM578422	HM579572	HM577655	KF908365	KF908525	KF908703
258f	X. coloradoënsis	E-1B	BRY C55308	salazinic	not observed	USA, ID, Custer Co.	44.7833	-114.688	2479 m	EA 46-467	HM579172	HM578760	HM578048	HM578426	HM579546	HM577658	-	KF908526	KF908704
261f	X. vagans	E-2A	BRY C55309	stictic	fragmentation	USA, ID, Lemhi Co.	44.1578	-113.879	2069 m	EA 47-485	HM579173	HM578761	HM578047	-	HM579577	HM577659	-	KF908527	KF908705
271f	X. lineola	D-2	BRY C55311	salazinic	not observed	USA, UT, Washington Co.	37.3474	-113.101	2110 m	Leavitt et al.	HM579175	HM578763	HM578049	-	HM579579	HM577661	KF908366	KF908528	KF908706
272f	X. coloradoënsis	E-2A	BRY C55312	salazinic	not observed	USA, UT, Washington Co.	37.3474	-113.101	2110 m	Leavitt et al.	HM579176	HM578764	HM578050	HM578428	HM579580	HM577660	-	KF908529	KF908707
276f	X. chlorochroa	E-2A	BRY C55315	salazinic	fragmentation	USA, WY, Lincoln Co.	41.6257	-110.627	2050 m	Leavitt et al.	HM579179	HM578767	HM578053	HM578430	HM579583	HM577665	-	KF908530	KF908708
278f	X. neochlorochroa	E-2B	BRY C55316	norstictic	fragmentation	USA, WY, Lincoln Co.	41.6387	-110.57	2018 m	Leavitt et al.	HM579180	HM578768	HM578054	HM578431	HM579584	HM577666	KF908367	KF908531	KF908709
279f	X. neochlorochroa	E-2B	BRY C55317	norstictic	fragmentation	USA, WY, Lincoln Co.	41.6254	-110.627	2050 m	Leavitt et al.	HM579181	HM578769	HM578055	HM578432	HM579585	HM577667	KF908368	KF908532	KF908710
280f	X. lipochlorochroa	E-2B	BRY C55318	fatty acids	fragmentation	USA, WY, Lincoln Co.	41.6388	-110.57	2018 m	Leavitt et al.	HM579182	HM578770	HM578056	HM578433	HM579586	HM577668	KF908369	KF908533	KF908711
281f	X. lipochlorochroa	E-2B	BRY C55319	fatty acids	fragmentation	USA, WY, Lincoln Co.	41.6388	-110.57	2018 m	Leavitt et al.	HM579183	HM578771	HM578057	HM578434	HM579587	HM577669	KF908370	KF908534	KF908712
282f	X. lipochlorochroa	E-2B	BRY C55320	fatty acids	fragmentation	USA, WY, Lincoln Co.	41.6254	-110.627	2050 m	Leavitt et al.	HM579184	HM578772	HM578058	HM578435	HM579588	HM577670	KF908371	KF908535	KF908713
283f	X. mexicana	D-1	BRY C55321	salazinic	isidia	USA, CA, Sonoma Co.	38.5309	-122.895	99 m	Leavitt et al.	HM579185	HM578773	HM578059	HM578436	HM579589	HM577671	-	KF908536	KF908714
285f	X. lineola	D-1	BRY C55323	salazinic	apothecia	USA, CA, Sonoma Co.	38.5309	-122.895	99 m	Leavitt et al.	HM579187	HM578775	HM578061	HM578438	HM579591	HM577673	KF908372	KF908537	KF908715
291f	X. mexicana	D-1	BRY C55328	salazinic	isidia	USA, NV, Elko Co.	41.9421	114.688	1569 m	Leavitt s.n.	HM579192	HM578780	HM578066	HM578443	HM579596	HM577677	-	KF908538	KF908716
292f	X. dierythra	D-1	BRY C55329	norstictic	isidia	USA, NV, Elko Co.	41.9421	114.688	1569 m	Leavitt s.n.	HM579193	HM578781	-	HM578444	HM579597	HM577653	KF908373	KF908539	KF908717
308f	X. chlorochroa	E-2B	BRY C55341	salazinic	fragmentation	USA, MT, Beaverhead Co.	44.4876	-112.827	2120 m	McCune 21280	-	HM578792	HM578077	HM578454	HM579608	HM577689	-	-	KF908718
309f	X. chlorochroa	E-2B	BRY C55342	salazinic	fragmentation	USA, MT, Beaverhead Co.	44.4876	-112.827	2120 m	McCune 21280	HM579204	HM578793	HM578078	HM578455	-	HM577690	-	KF908540	KF908719
311f	X. chlorochroa	E-2B	BRY C55344	salazinic	fragmentation	USA, WY, Fremont Co.	43.5774	-109.737	2469 m	Rosentreter 15445	HM579206	HM578795	HM578080	HM578457	HM579610	HM577692	KF908374	KF908541	KF908720
312f	X. chlorochroa	E-2B	BRY C55345	salazinic	fragmentation	USA, WY, Fremont Co.	43.5774	-109.737	2469 m	Rosentreter 15445	HM579207	HM578796	HM578081	HM578458	HM579611	HM577693	KF908375	KF908542	KF908721
337f	X. neochlorochroa	E-2A	BRY C55366	norstictic	fragmentation	USA, WY, Laramie Co.	41.2916	-105.525	2137 m	Rosentreter 15113c	HM579228	HM578817	HM578102	HM578463	HM579630	HM577714	-	KF908543	KF908722
437f	X. chlorochroa	E-2A	BRY C55381	salazinic	fragmentation	USA, UT, Duchesne Co.	40.2039	-110.713	2088 m	Leavitt et al.	HM579243	HM578831	HM578115	HM578476	-	HM577729	KF908376	KF908544	KF908723
438f	X. chlorochroa	E-2A	BRY C55382	salazinic	fragmentation	USA, UT, Duchesne Co.	40.2039	-110.713	2088 m	Leavitt et al.	HM579244	HM578832	HM578116	HM578477	HM579644	HM577730	KF908377	KF908545	KF908724
439f	X. dierythra	D-1	BRY C55383	norstictic	isidia	USA, UT, Duchesne Co,	40.2039	-110.713	2060 m	Leavitt et al.	HM579245	HM578833	HM578117	HM578478	-	HM577731	KF908378	KF908546	KF908725
440f	X. chlorochroa	E-2A	BRY C55384	salazinic	fragmentation	USA, UT, Duchesne Co.	40.5444	-110.285	2517 m	Leavitt et al.	HM579246	HM578834	HM578118	HM578479	HM579645	HM577732	KF908379	KF908547	KF908726
441f	X. chlorochroa	E-2A	BRY C55385	salazinic	fragmentation	USA, UT, Duchesne Co.	40.5444	-110.285	2517 m	Leavitt et al.	HM579247	HM578835	HM578119	HM578480	HM579646	HM577733	-	KF908548	KF908727
442f	X. lineola	D-2	BRY C55386	salazinic	not observed	USA, UT, Duchesne Co.	40.526	-110.353	2426 m	Leavitt et al.	HM579248	HM578836	HM578120	HM578481	-	HM577734	KF908380	KF908549	KF908728
443f	X. californica	E-2A	BRY C55387	norstictic	not observed	USA, UT, Duchesne Co.	40.2052	-110.713	2088 m	Leavitt et al.	HM579249	HM578837	-	HM578482	HM579647	HM577735	-	KF908550	KF908729
444f	X. coloradoënsis	E-2A	BRY C55388	stictic	not observed	USA, UT, Duchesne Co.	40.5351	-110.223	2413 m	Leavitt et al.	HM579250	HM578838	HM578121	HM578483	HM579648	HM577736	KF908381	KF908551	KF908730
445f	X. coloradoënsis	E-2A	BRY C55389	salazinic	not observed	USA, UT, Duchesne Co.	40.5351	-110.223	2413 m	Leavitt et al.	HM579251	HM578839	HM578122	HM578484	HM579649	HM577737	KF908382	KF908552	KF908731
446f	X. coloradoënsis	E-2A	BRY C55390	salazinic	not observed	USA, UT, Duchesne Co.	40.5351	-110.223	2413 m	Leavitt et al.	HM579252	HM578840	HM578123	HM578485	HM579650	HM577738	-	KF908553	KF908732
454f	X. plittii	D-1	BRY C55397	stictic	isidia	USA, ID, Idaho Co.	45.4549	-115.945	603 m	Leavitt et al.	HM579259	HM578847	HM578130	HM578492	-	HM577745	KF908383	KF908554	KF908733
458f	X. mexicana	D-1	BRY C55401	salazinic	isidia	USA, ID, Lemhi Co.	45.0611	-113.713	1362 m	Leavitt et al.	HM579263	HM578851	HM578134	HM578496	HM579660	HM577749	KF908384	KF908555	KF908734
459f	X. mexicana	D-1	BRY C55402	salazinic	isidia	USA, ID, Lemhi Co.	45.0611	-113.713	1362 m	Leavitt et al.	HM579264	HM578852	HM578135	HM578497	HM579661	HM577750	KF908385	KF908556	KF908735
464f	X. neowyomingica	E-1A	BRY C55407	stictic	not observed	USA, UT, Summit Co.	40.8581	-110.501	3645 m	Leavitt et al.	HM579269	HM578857	HM578139	HM578502	HM579666	HM577755	KF908386	KF908557	KF908736
482f	X. plittii	D-1	BRY C55411	stictic	isidia	USA, UT, Utah Co.	40.4897	111.775	1740 m	Leavitt et al.	HM579273	HM578861	HM578143	HM578506	HM579670	HM577759	KF908387	KF908558	KF908737
492f	X. chlorochroa	E-2A	BRY C55416	salazinic	fragmentation	USA, UT, Utah Co.	39.8426	-111.13	2393 m	Leavitt et al.	HM579277	HM578866	HM578148	HM578508	HM579675	HM577763	KF908388	KF908559	KF908738
493f	X. chlorochroa	E-2A	BRY C55417	salazinic	fragmentation	USA, UT, Utah Co.	39.8426	-111.13	2393 m	Leavitt et al.	HM579278	HM578867	HM578149	HM578509	HM579676	HM577764	KF908389	KF908560	KF908739
501f	X. wyomingica	E-2mixed	BRY C55424	salazinic	not observed	USA, WA, Lincoln Co.	47.3894	-117.836	689 m	HCH, DJH	HM579285	HM578874	HM578156	HM578512	HM579681	HM577770	KF908390	KF908561	KF908740
502f	X. wyomingica	E-2mixed	BRY C55425	salazinic	not observed	USA, WA, Lincoln Co.	47.3894	-117.836	689 m	HCH, DJH	HM579286	HM578875	HM578157	HM578513	-	HM577771	KF908391	KF908562	KF908741
504f	X. mexicana	D-1	BRY C55426	salazinic	isidia	USA, AZ, Coconino Co.	37.7117	-111.594	1955 m	J. Hollinger 20080608.18	HM579287	HM578876	HM578158	HM578514	-	HM577772	KF908392	KF908563	KF908742
505f	X. coloradoënsis	E-2mixed	BRY C55427	salazinic	not observed	USA, AZ, Coconino Co.	35.1534	-111.741	2220 m	J. Hollinger 20080624.27	HM579288	HM578877	HM578159	HM578515	-	HM577773	KF908393	KF908564	KF908743
509f	X. lineola	D-1	BRY C55429	salazinic	apothecia	USA, UT, Wayne Co.	38.2454	-111.377	2127 m	J. Hollinger 20080606.63	HM579290	HM578879	HM578161	HM578517	-	-	KF908394	KF908565	KF908744
578f	X. mexicana	D-1	BRY C55442	salazinic	not observed	USA, CA, Marin Co.	37.9111	-122.624	605 m	Leavitt et al.	HM579303	HM578894	HM578174	HM578527	-	-	KF908395	KF908566	KF908745
580f	X. lineola	D-1	BRY C55444	salazinic	not observed	USA, AZ, Maricopa Co.	33.8474	-111.472	1150 m	R. Fuller	HM579304	HM578896	HM578175	HM578528	HM579690	HM577785	KF908396	KF908567	KF908746
771f	X. norchlorochroa	E-2A	BRY C55447	norstictic	fragmentation	USA, CO, Rio Blanco Co.	39.8278	-107.299	3020 m	Leavitt et al.	HM579307	HM578899	HM578178	HM578532	HM579693	HM577788	KF908397	KF908568	KF908747
772f	X. chlorochroa	E-2C	BRY C55448	salazinic	fragmentation	USA, UT, Piute/Beaver Co.	38.2328	-112.365	3035 m	M. Greenwood	HM579308	HM578900	HM578179	HM578533	HM579694	HM577789	-	KF908569	KF908748
774f	X. mexicana	D-1	BRY C55450	salazinic	isidia	USA, MT, Lewis and Clark Co.	46.8206	-111.816	1280 m	Leavitt et al.	HM579310	HM578902	HM578181	-	HM579696	HM577791	KF908398	KF908570	KF908749
775f	X. chlorochroa	E-2A	BRY C55451	salazinic	fragmentation	USA, CO, Summit Co.	39.879	-106.278	2447 m	Leavitt s.n.	HM579311	HM578903	HM578182	HM578535	HM579697	HM577792	-	KF908571	KF908750
786f	X. mexicana	D-1	BRY C55462	salazinic	isidia	USA, ND, Mercer Co.	47.4202	-101.632	641 m	Leavitt s.n.	HM579322	HM578914	HM578193	HM578544	HM579707	HM577803	KF908399	KF908572	KF908751
791f	X. chlorochroa	E-2A	BRY C55467	salazinic	fragmentation	USA, WY, Lincoln Co.	41.8246	-110.763	2019 m	Leavitt s.n.	HM579327	HM578919	HM578198	HM578548	HM579712	HM577808	KF908401	KF908573	KF908752
824f	X. chlorochroa	E-2A	BRY C55499	salazinic	fragmentation	USA, CO, Moffat Co.	40.6206	-107.466	1942 m	Leavitt s.n.	HM579358	HM578951	HM578230	HM578569	HM579744	HM577839	-	KF908574	KF908753
825f	X. chlorochroa	E-2C	BRY C55500	salazinic	fragmentation	USA, CO, Jackson Co.	40.4252	-106.523	2553 m	Leavitt s.n.	HM579359	HM578952	HM578231	HM578570	HM579745	HM577840	KF908400	KF908575	KF908754
826f	X. wyomingica	E-2mixed	BRY C55501	salazinic	not observed	USA, WY, Johnson Co.	44.3394	-106.977	2462 m	Leavitt s.n.	HM579360	HM578953	HM578232	HM578571	HM579746	HM577841	-	KF908576	KF908755
827f	X. wyomingica	E-2mixed	BRY C55502	salazinic	not observed	USA, WY, Johnson Co.	44.3394	-106.977	2462 m	Leavitt s.n.	HM579361	HM578954	-	HM578572	HM579747	HM577842	-	KF908577	KF908756
828f	X. mexicana	D-1	BRY C55503	salazinic	isidia	USA, WY, Johnson Co.	44.3394	-106.977	2462 m	Leavitt s.n.	HM579362	HM578955	HM578233	HM578573	HM579748	HM577843	-	KF908578	KF908757
830f	X. mexicana	D-1	BRY C55505	salazinic	isidia	USA, NV, White Pine Co.	39.2478	-114.12	2326 m	Leavitt et al.	HM579364	HM578957	HM578235	HM578574	HM579750	HM577845	KF908403	KF908579	KF908758
903f	X. cumberlandia	E-2A	BRY C55508	stictic	apothecia	Canada, BC, Osoyoos	49.032	-119.466	1300'	C. Bjork 2007-15213	HM579367	HM578960	HM578237	HM578575	HM579753	HM577848	KF908402	KF908580	KF908759
912f	X.plittii	D-1	BRY C55515	stictic	isidia	Canada, BC, Kamloops.	50.7607	-118.846	2080 m	T. Goward 2008, s.n.	HM579375	HM578968	HM578244	HM578579	HM579757	HM577855	-	KF908581	KF908760
916f	X. mexicana	D-1	BRY C55519	salazinic	isidia	USA, WA, Spokane Co.	47.4189	-117.569	700 m	C. Bjork 17714	HM579379	HM578972	HM578248	HM578582	HM579758	HM577858	KF908404	KF908582	KF908761
919f	X. plittii	D-1	BRY C55522	stictic	isidia	USA, MT, Mineral Co.	47.2254	-114.966	820 m	T. Goward 2008, s.n.	HM579382	HM578975	HM578251	HM578583	HM579759	HM577861	KF908405	KF908583	KF908762
920f	X. mexicana	D-1	BRY C55523	salazinic	isidia	USA, MT, Carter Co.	45.8192	-104.44	1100 m	T. Wheeler 1875	-	HM578976	HM578252	HM578584	HM579760	-	KF908406	KF908584	KF908763
922f	X. coloradoënsis	E-1B	BRY C55524	salazinic	not observed	USA, MT, Sanders Co.	48.0413	-115.752	1630 m	T. Wheeler 1371	HM579383	HM578977	HM578253	HM578585	HM579761	HM577862	KF908407	KF908585	KF908764
923f	X. coloradoënsis	E-1B	BRY C55525	salazinic	not observed	USA, MT, Lake Co.	47.2952	-113.831	2370 m	T. Wheeler 1409	HM579384	HM578978	HM578254	HM578586	HM579762	HM577863	KF908408	KF908586	-
936f	X. mexicana	D-1	BRY C55538	salazinic	isidia	USA, WA, Grand Co.	47.9449	-119.028	510 m	C. Bjork 17707	HM579397	HM578991	HM578267	HM578595	-	HM577876	KF908409	KF908587	KF908765
947f	X. subplittii	D-1	BRY C55549	stictic	isidia	Canada, BC, Fage Bluffs	51.8024	-120.029	640 m	T. Goward 2008, s.n.	HM579408	HM579002	HM578278	HM578600	-	HM577887	KF908410	KF908588	KF908766
950f	X. wyomingica	E-1B	BRY C55552	salazinic	not observed	USA, WA, Lincoln Co.	47.5902	-118.536	670 m	C. Bjork 2008 15542	HM579411	HM579005	HM578281	-	-	HM577890	KF908411	KF908589	KF908767

## Sheet: Sheet1
				001f
				002f
				003f
				004f
				005f
		001f		006f
		002f		007f
		003f		008f
		004f		009f
		005f		010f
		006f		011f
		007f		012f
		008f		013f
		009f		014f
		010f		015f
		011f		016f
		012f		017f
		013f		018f
		014f		019f
		015f		020f
		016f		022f
		017f		023f
		018f		024f
		019f		025f
		020f		027f
		022f		028f
		023f		029f
		024f		030f
		025f		031f
		027f		032f
		028f		033f
		029f		034f
		030f		035f
		031f		036f
		032f		037f
		033f		038f
		034f		039f
		035f		040f
		036f		041f
		037f		042f
		038f		043f
		039f		044f
		040f		045f
		041f		046f
		042f		047f
		043f		048f
		044f		049f
		045f		052f
		046f		053f
		047f		054f
		048f		055f
		049f		056f
		052f		057f
		053f		058f
		054f		059f
		055f		061f
		056f		062f
		057f		063f
		058f		064f
		059f		065f
		061f		066f
		062f		067f
		063f		068f
		064f		069f
		065f		070f
		066f		071f
		067f		072f
		068f		073f
		069f		074f
		070f		075f
		071f		076f
		072f		079f
		073f		080f
		074f		081f
		075f		082f
		076f		083f
		079f		084f
		080f		085f
		081f		086f
		082f		087f
		083f		090f
		084f		091f
		085f		097f
		086f		098f
		087f		102f
		090f		110f
		091f		111f
		097f		112f
		098f		113f
		102f		118f
		110f		120f
		111f		121f
		112f		122f
		113f		123f
		118f		124f
		120f		125f
		121f		126f
		122f		127f
		123f		128f
		124f		129f
		125f		130f
		126f		131f
		127f		132f
		128f		133f
		129f		135f
		130f		136f
		131f		138f
		132f		147f
		133f		148f
		135f		149f
		136f		150f
		138f		151f
		147f		152f
		148f		153f
		149f		154f
		150f		155f
		151f		156f
		152f		157f
		153f		163f
		154f		168f
		155f		169f
		156f		170f
		157f		171f
		163f		173f
		168f		175f
		169f		179f
		170f		180f
		171f		181f
		173f		189f
		175f		190f
		179f		191f
		180f		192f
		181f		194f
		189f		195f
		190f		197f
		191f		198f
		192f		201f
		194f		202f
		195f		203f
		197f		204f
		198f		205f
		201f		206f
		202f		207f
		203f		208f
		204f		219f
		205f		220f
		206f		221f
		207f		222f
		208f		224f
		219f		226f
		220f		227f
		221f		229f
		222f		231f
		224f		232f
		226f		233f
		227f		245f
		229f		247f
		231f		258f
		232f		261f
		233f		269f
		245f		271f
		247f		272f
		258f		274f
		261f		275f
		269f		276f
		271f		278f
		272f		279f
		274f		280f
		275f		281f
		276f		282f
		278f		283f
		279f		284f
		280f		285f
		281f		286f
		282f		287f
		283f		288f
		284f		290f
		285f		291f
		286f		292f
		287f		293f
		288f		294f
		290f		295f
		291f		296f
		292f		297f
		293f		298f
		294f		299f
		295f		300f
		296f		301f
		297f		304f
		298f		307f
		299f		308f
		300f		309f
		301f		310f
		304f		311f
		307f		312f
		308f		314f
		309f		315f
		310f		316f
		311f		317f
		312f		318f
		314f		319f
		315f		323f
		316f		324f
		317f		325f
		318f		326f
		319f		327f
		323f		328f
		324f		329f
		325f		330f
		326f		331f
		327f		332f
		328f		333f
		329f		334f
		330f		335f
		331f		336f
		332f		337f
		333f		338f
		334f		339f
		335f		340f
		336f		341f
		337f		342f
		338f		343f
		339f		345f
		340f		410f
		341f		424f
		342f		431f
		343f		432f
		345f		433f
		410f		434f
		424f		435f
		431f		437f
		432f		438f
		433f		439f
		434f		440f
		435f		441f
		437f		442f
		438f		443f
		439f		444f
		440f		445f
		441f		446f
		442f		448f
		443f		449f
		444f		450f
		445f		451f
		446f		452f
		448f		453f
		449f		454f
		450f		455f
		451f		456f
		452f		457f
		453f		458f
		454f		459f
		455f		460f
		456f		461f
		457f		462f
		458f		463f
		459f		464f
		460f		465f
		461f		466f
		462f		481f
		463f		482f
		464f		486f
		465f		489f
		466f		490f
		481f		491f
		482f		492f
		486f		493f
		489f		494f
		490f		495f
		491f		496f
		492f		497f
		493f		498f
		494f		499f
		495f		501f
		496f		502f
		497f		504f
		498f		505f
		499f		508f
		501f		509f
		502f		516f
		504f		517f
		505f		525f
		508f		526f
		509f		527f
		516f		534f
		517f		535f
		525f		536f
		526f		574f
		527f		575f
		534f		576f
		535f		577f
		536f		578f
		574f		579f
		575f		580f
		576f		665f
		577f		666f
		578f		771f
		579f		772f
		580f		773f
		665f		774f
		666f		775f
		771f		776f
		772f		777f
		773f		778f
		774f		779f
		775f		780f
		776f		781f
		777f		782f
		778f		783f
		779f		784f
		780f		785f
		781f		786f
		782f		787f
		783f		788f
		784f		789f
		785f		790f
		786f		791f
		787f		792f
		788f		793f
		789f		794f
		790f		795f
		791f		796f
		792f		797f
		793f		798f
		794f		799f
		795f		800f
		796f		801f
		797f		802f
		798f		804f
		799f		805f
		800f		806f
		801f		807f
		802f		808f
		804f		809f
		805f		810f
		806f		811f
		807f		812f
		808f		813f
		809f		814f
		810f		815f
		811f		816f
		812f		817f
		813f		818f
		814f		819f
		815f		820f
		816f		821f
		817f		822f
		818f		823f
		819f		824f
		820f		825f
		821f		826f
		822f		827f
		823f		828f
		824f		829f
		825f		830f
		826f		901f
		827f		902f
		828f		903f
		829f		904f
		830f		905f
		901f		906f
		902f		908f
		903f		909f
		904f		911f
		905f		912f
		906f		913f
		908f		914f
		909f		915f
		911f		916f
		912f		917f
		913f		918f
		914f		919f
		915f		920f
		916f		922f
		917f		923f
		918f		924f
		919f		925f
		920f		926f
		922f		927f
		923f		928f
		924f		929f
		925f		930f
		926f		931f
		927f		932f
		928f		933f
		929f		934f
		930f		935f
		931f		936f
		932f		937f
		933f		938f
		934f		939f
		935f		940f
		936f		941f
		937f		942f
		938f		943f
		939f		944f
		940f		945f
		941f		946f
		942f		947f
		943f		948f
		944f		949f
		945f		950f
		946f		951f
		947f		952f
		948f		953f
		949f		954f
		950f		955f
		951f		956f
		952f		957f
		953f		1026f
		954f		1027f
		955f		1028f
		956f		1029f
		957f		1030f
		1026f		1031f
		1027f		1032f
		1028f
		1029f
		1030f
		1031f
		1032f
